# Supplementary material for: Chemosensory Proteins Are Associated with Thiamethoxam and Spirotetramat Tolerance in Aphis gossypii Glover
Source: Int J Mol Sci. 2022 Feb 21;23(4):2356. doi: 10.3390/ijms23042356 (PMC8874399; doi:10.3390/ijms23042356)
Supplement: Supplementary file 1 [file ijms-23-02356-s001.zip]

Archive with 1 entries (1 files):
- ijms-1571427-supplementary.pdf
